# Supplementary material for: Iron Overload Mediates the Differential Cell Fate of Astrocytes from Neurons and Its Regulatory Mechanisms in Ischemic Stroke
Source: Adv Sci (Weinh). 2025 Nov 6;13(4):e07384. doi: 10.1002/advs.202507384 (PMC12822406; doi:10.1002/advs.202507384)
Supplement: Supplementary file 2 — Supporting Information [file ADVS-13-e07384-s001.xlsx]

## Sheet: Fatty acid measurements
Iron overload mediates the differential cell fate of astrocytes from neurons and its regulatory mechanisms in ischemic stroke
Name	Fatty Acids	KEGG ID	Unit	RSD%	N1	N2	N3	N-E1	N-E2	N-E3	O1	O2	O3	O-E1	O-E2	O-E3	QC-1	QC-2	QC-3
C10:0	Methyl decanoate	C01571	ug/10^7	1.9470093004495	0.0256349	0.0235864	0.0179158	0.0253839	0.0476329	0.0297223	0.0374872	0.0337031	0.041157	0.05376	0.0375504	0.0412474	0.0303673	0.0311396	0.0315579
C12:0	Methyl dodecanoate	C02679	ug/10^7	3.65423304357058	0.0167037	0.053176	0.0401269	0.0245488	0.019282	0.0536021	0.0285248	0.0303368	0.0355288	0.0835802	0.0468011	0.0766145	0.0428502	0.0460986	0.0444176
C14:0	Methyl myristate	C06424	ug/10^7	1.22405369897225	2.641	3.30232	2.85536	3.02523	1.57252	4.21419	3.40493	4.65079	5.47956	6.02676	5.49385	6.388	4.09024	4.15064	4.19103
C15:0	Methyl pentadecanoate	C16537	ug/10^7	0.831749171213617	0.348181	0.44545	0.376473	0.440095	0.328741	0.525118	0.492222	0.607662	0.591347	0.716879	0.66048	0.730573	0.522018	0.527085	0.530741
C15:1N5	Methyl cis-10-pentadecenoate	NA	ug/10^7	1.53830185320103	0.834456	1.12854	0.91531	1.08278	1.02539	1.31821	1.31975	1.46268	1.49855	1.82938	1.63649	1.93449	1.35669	1.34188	1.31602
C16:0	Methyl palmitate	C00249	ug/10^7	0.701054418604673	15.1679	19.3475	16.1375	20.736	22.1069	21.0383	24.1782	27.8505	27.0173	32.3326	30.628	31.4558	23.6016	23.6844	23.3661
C16:1N7	Methyl palmitoleate	C08362	ug/10^7	0.657967848716881	2.21174	2.33369	2.10828	2.89802	1.83044	2.58338	3.34876	3.93334	4.70426	5.2887	4.44437	4.69419	3.29577	3.31057	3.33871
C17:0	Methyl heptadecanoate	NA	ug/10^7	0.82002203405737	0.369071	0.579866	0.468969	0.513341	0.496942	0.630998	0.566676	0.615676	0.587691	0.829122	0.689557	0.820633	0.611508	0.612239	0.620583
C17:1N7	Methyl cis-10-heptadecenoate	NA	ug/10^7	2.31841604753682	0.531388	0.740033	0.624142	0.686824	0.495716	0.808847	0.709045	0.9184	0.870783	1.30471	0.969312	1.21794	0.826989	0.853063	0.815412
C18:0	Methyl stearate	C01530	ug/10^7	0.462849378929428	9.58228	12.7338	10.3208	13.0958	14.9576	14.0559	15.0202	16.4723	16.8013	19.8035	18.9766	19.965	15.1033	15.0891	14.9761
C18:1TN9	Methyl elaidate	C01712	ug/10^7	1.19414517077637	0.156655	0.231991	0.186233	0.261836	0.27502	0.223362	0.296032	0.252206	0.264743	0.389143	0.327585	0.32656	0.276507	0.283078	0.278781
C18:1N9	Methyl oleate	C00712	ug/10^7	0.445616644127824	19.9887	25.03	20.952	26.8967	26.2903	27.6791	31.5166	35.7916	34.2633	43.3923	38.408	42.0152	30.577	30.8382	30.6375
C18:2N6	Methyl linoleate	C01595	ug/10^7	0.464727089813498	1.85383	2.60549	2.10652	2.51787	2.29358	2.82186	2.81875	3.17593	3.09144	4.0754	3.47202	3.93933	2.94462	2.91738	2.9314
C18:3N6	Methyl γ-linolenate	C06426	ug/10^7	1.75418546043432	0.213596	0.171575	0.143887	0.281302	0.286639	0.194326	0.300543	0.363373	0.309565	0.217788	0.425764	0.334578	0.247686	0.243485	0.239146
C20:0	Methyl arachidate	C06425	ug/10^7	0.440132528552245	0.164429	0.23648	0.195734	0.229413	0.19152	0.258067	0.249201	0.261753	0.294349	0.370422	0.323817	0.37254	0.268604	0.267042	0.269357
C20:1N9	cis-11-Eicosenoic acid methyl ester	C16526	ug/10^7	2.1992160788955	1.4791	1.38102	1.15087	1.63368	1.30462	1.98538	1.90111	2.4396	2.79076	2.20443	2.74011	2.78295	2.01142	2.01045	1.9353
C20:2N6	cis-11,14-Eicosadienoic acid methyl ester	NA	ug/10^7	2.19871354102598	0.484811	0.588697	0.478152	0.629353	0.575793	0.664437	0.731915	0.785181	0.889163	0.914899	0.862402	0.919142	0.722426	0.715604	0.692621
C20:3N6	cis-8,11,14-Eicosatrienoic acid methyl ester	C03242	ug/10^7	0.833420174680819	1.98775	2.8304	2.2795	2.78645	2.45692	3.09258	3.1255	3.30451	3.19295	4.47592	3.65833	4.24776	3.21094	3.17215	3.22329
C20:4N6	Methyl arachidonate	C00219	ug/10^7	0.0952427619220943	7.86323	11.4121	9.11239	10.8832	11.9259	12.1577	12.3297	13.6686	13.2409	16.7564	14.6777	15.9895	12.5215	12.5077	12.4978
C22:0	Methyl behenate	C08281	ug/10^7	0.580398107952734	0.339308	0.490163	0.392462	0.496032	0.406491	0.491566	0.536023	0.53334	0.611114	0.664796	0.623781	0.732401	0.54109	0.534946	0.539003
C20:5N3	cis-5,8,11,14,17-Eicosapentaenoic acid methyl ester	C06428	ug/10^7	1.12391471107802	0.313709	0.431085	0.351659	0.423709	0.361523	0.438097	0.479362	0.502749	0.487357	0.657999	0.52475	0.561579	0.472702	0.475446	0.465216
C22:4N6	Methyl docosatetraenoate	NA	ug/10^7	0.486336802604809	2.21862	3.15069	2.51907	2.66316	2.357	3.83182	2.96251	3.7235	4.18907	4.36543	4.29156	4.9199	3.49097	3.47508	3.50902
C22:5N6	Methyl docosapentaenoate	NA	ug/10^7	0.806583912733627	0.516318	0.657976	0.530406	0.663885	0.56397	0.755709	0.744619	0.866985	0.869079	0.982013	0.935275	0.988549	0.776061	0.76384	0.771919
C24:0	Methyl tetracosanoate	C08320	ug/10^7	1.50119035294434	3.10264	3.57674	2.8707	4.21252	3.46138	3.48773	4.67528	4.7272	5.31177	4.84933	5.30124	5.89903	4.45061	4.32016	4.40184
C22:5N3	Methyl docosapentaenoate	NA	ug/10^7	5.2519035488789	1.15462	1.26217	1.17131	1.30554	1.00215	1.67982	1.55403	2.00777	1.91689	2.24057	2.15933	2.25488	1.61021	1.55601	1.72376
C24:1N9	Methyl cis-15-tetracosenoate	C08323	ug/10^7	3.43743955165645	84.1449	78.7678	65.4104	107.161	71.9733	84.8006	120.004	133.486	173.886	112.776	140.303	127.206	104.254	101.931	109.016
C22:6N3	cis-4,7,10,13,16,19-Docosahexaenoic acid methyl ester	NA	ug/10^7	4.5246745437628	1.47108	1.88379	1.56283	1.6092	1.09687	2.14805	2.05256	2.73232	2.39272	2.77186	2.72215	2.84399	2.18104	2.0525	2.24422

## Sheet: Standard curve
Name	Linear equation	R^2	Linear range (ug/ml)
C4:0	y = 0.08127 x + 0.04214	0.99835	0.002-50
C6:0	y = 0.18938 x + 0.08805	0.99762	0.002-50
C8:0	y = 0.25786 x + 0.09199	0.99707	0.002-50
C10:0	y = 0.25922 x + 0.25908	0.99806	0.004-100
C11:0	y = 0.28425 x + 0.05297	0.99804	0.002-50
C12:0	y = 0.27141 x + 0.20398	0.99868	0.004-100
C13:0	y = 0.28682 x + 0.04777	0.99877	0.002-50
C14:0	y = 0.28210 x + 0.0351	0.9989	0.002-50
C14:1N5	y = 0.07111 x - 0.01255	0.99838	0.002-50
C15:0	y = 0.27834 x + 0.03849	0.99897	0.002-50
C15:1N5	y = 0.06914 x - 0.01459	0.9986	0.002-50
C16:0	y = 0.26717 x - 0.01056	0.99886	0.004-100
C16:1N7	y = 0.07170 x - 0.01264	0.99887	0.002-50
C17:0	y = 0.26410 x + 0.08486	0.99893	0.004-100
C17:1N7	y = 0.07357 x - 0.02023	0.99904	0.002-50
C18:0	y = 0.25832 x + 0.01332	0.99905	0.004-100
C18:1TN9	y = 0.06006 x - 0.01743	0.99894	0.002-50
C18:1N9	y = 0.06020 x + 0.00698	0.99905	0.004-100
C18:2TTN6	y = 0.11026 x - 0.03001	0.99903	0.002-50
C18:2N6	y = 0.11045 x - 0.02968	0.99905	0.002-50
C18:3N6	y = 0.09842 x - 0.01690	0.9992	0.004-100
C18:3N3	y = 0.05977 x - 0.05071	0.99833	0.002-50
C20:0	y = 0.47136 x - 0.01396	0.99923	0.004-100
C20:1N9	y = 0.06951 x - 0.02926	0.99835	0.002-50
C20:2N6	y = 0.09870 x - 0.0578	0.9976	0.002-50
C21:0	y = 0.21916 x - 0.06225	0.99923	0.002-50
C20:3N6	y = 0.04310 x - 0.0337	0.9986	0.002-50
C20:4N6	y = 0.09290 x - 0.04642	0.99818	0.002-50
C20:3N3	y = 0.10888 x - 0.06196	0.99777	0.002-50
C22:0	y = 0.43250 x - 0.0543	0.9994	0.004-100
C20:5N3	y = 0.10314 x - 0.07171	0.99643	0.002-50
C22:1N9	y = 0.06979 x - 0.03930	0.99777	0.002-50
C22:2N6	y = 0.09031 x - 0.06483	0.99659	0.002-50
C23:0	y = 0.09930 x - 0.0914	0.9981	0.002-50
C22:4N6	y = 0.08413 x - 0.06787	0.9944	0.002-50
C22:5N6	y = 0.08540 x - 0.06053	0.99606	0.002-50
C24:0	y = 0.08540 x - 0.06053	0.99606	0.004-100
C22:5N3	y = 0.10077 x - 0.09559	0.98825	0.002-50
C24:1N9	y = 0.06606 x - 0.04553	0.99561	0.002-50
C22:6N3	y = 0.09505 x - 0.07299	0.99515	0.002-50
